# Supplementary material for: Natural Apocarotenoids and Their Synthetic Glycopeptide Conjugates Inhibit SARS-CoV-2 Replication
Source: Pharmaceuticals (Basel). 2021 Oct 30;14(11):1111. doi: 10.3390/ph14111111 (PMC8619593; doi:10.3390/ph14111111)
Supplement: Supplementary file 1 [file pharmaceuticals-14-01111-s001.zip]

Archive with 1 entries (1 files):
- pharmaceuticals-1426331-supplementary.pdf
